# Supplementary material for: Nitric Oxide and Globin Glb1 Regulate Fusarium oxysporum Infection of Arabidopsis thaliana
Source: Antioxidants (Basel). 2023 Jun 21;12(7):1321. doi: 10.3390/antiox12071321 (PMC10376111; doi:10.3390/antiox12071321)
Supplement: Supplementary file 1 [file antioxidants-12-01321-s001.zip]

Archive with 1 entries (1 files):
- antioxidants-2407854-supplementary.pdf
